# Supplementary material for: Multi-Site Tumour Sampling Improves the Detection of Intra-Tumour Heterogeneity in Oral and Oropharyngeal Squamous Cell Carcinoma
Source: Front Med (Lausanne). 2021 May 10;8:670305. doi: 10.3389/fmed.2021.670305 (PMC8141800; doi:10.3389/fmed.2021.670305)
Supplement: Supplementary file 1 [file Data_Sheet_1.zip › Supplementary Material/The raw data for figure3/(E)The detection density of peritumoral vascular and lymphatic growth in two methods.xlsx]

## Sheet: Sheet1
Case	The detection density of peritumoral vascular and lymphatic growth in RP	The detection density of peritumoral vascular and lymphatic growth in MSTS
1	4.04858	5.76324
2	4.38596	5.10555
3	2.37154	3.45048
4	5	8.08859
5	1.31363	1.56607
6	0.747664	1.19656
7	1.82371	3.04646
8	3.42298	4.61538
9	1.42857	3.90959
10	1.68067	4
11	1.99875	5.78592
12	6.76247	9.92785
13	0.947255	5.05719
14	2.13904	5.97729
15	0.409836	1.17786
16	0.440529	1.99626
17	1.26422	6.47773
18	1.40252	1.10436
19	6.4433	13.9114
20	1.17509	1.52884
21	2.27273	4.97738
22	3.58744	9.85733
23	1.17786	3.94477
24	2.23464	3.86029
25	2.03908	1.64918
26	2.90557	4.40529
