# Supplementary material for: Multi-Site Tumour Sampling Improves the Detection of Intra-Tumour Heterogeneity in Oral and Oropharyngeal Squamous Cell Carcinoma
Source: Front Med (Lausanne). 2021 May 10;8:670305. doi: 10.3389/fmed.2021.670305 (PMC8141800; doi:10.3389/fmed.2021.670305)
Supplement: Supplementary file 1 [file Data_Sheet_1.zip › Supplementary Material/The raw data for figure3/(F)The detection density of perineural permeation in two methods.xlsx]

## Sheet: Sheet1
Case	The detection density of perineural permeation in RP	The detection density of perineural permeation in MSTS
1	2.42915	3.73832
2	7.01754	4.90918
3	1.58103	1.78914
4	1.66667	0.539239
5	1.97044	0.783034
6	0	0.59828
7	3.64742	2.9246
8	0	0.923077
9	0	0.977398
10	0	2.46154
11	0	10.0289
12	2.02874	1.03896
13	0.0861141	0.120409
14	1.55566	2.8691
15	0	0
16	0.440529	0.748596
17	0.252845	2.96896
18	0	0
19	1.28866	3.15326
20	0	0.972898
21	1.13636	1.35747
22	0	3.11284
23	0.471143	3.4188
24	0.744879	2.02206
25	0.339847	0
26	1.16223	0.587372
