# Supplementary material for: Multi-Site Tumour Sampling Improves the Detection of Intra-Tumour Heterogeneity in Oral and Oropharyngeal Squamous Cell Carcinoma
Source: Front Med (Lausanne). 2021 May 10;8:670305. doi: 10.3389/fmed.2021.670305 (PMC8141800; doi:10.3389/fmed.2021.670305)
Supplement: Supplementary file 1 [file Data_Sheet_1.zip › Supplementary Material/The raw data for figure3/(G)The detection density of tumour necrosis in two methods.xlsx]

## Sheet: Sheet1
Case	The detection density of tumour necrosis in RP	The detection density of tumour necrosis in MSTS
1	0.809717	2.80374
2	0	0.392734
3	0.790514	1.66134
4	0.833333	1.61772
5	0	0
6	0.747664	1.89455
7	0.607903	2.31531
8	0.244499	0
9	1.42857	0.244349
10	0	0
11	0	0.771456
12	0	0.23088
13	0.172228	0.120409
14	0.777832	1.91273
15	0	0
16	0.734214	2.49532
17	0.758534	1.07962
18	0.280505	0.662617
19	0	0.741943
20	0.940071	1.80681
21	0	0.301659
22	0	0.518807
23	0	0.262985
24	0.18622	0.183824
25	0.339847	0.149925
26	0.774818	0.293686
