# Supplementary material for: Multi-Site Tumour Sampling Improves the Detection of Intra-Tumour Heterogeneity in Oral and Oropharyngeal Squamous Cell Carcinoma
Source: Front Med (Lausanne). 2021 May 10;8:670305. doi: 10.3389/fmed.2021.670305 (PMC8141800; doi:10.3389/fmed.2021.670305)
Supplement: Supplementary file 1 [file Data_Sheet_1.zip › Supplementary Material/The raw data for figure3/(H)The detection density of muscle invasion in two methods.xlsx]

## Sheet: Sheet1
Case	The detection density of muscle invasion in RP	The detection density of muscle invasion in MSTS
1	0.809717	1.55763
2	0.877193	2.16004
3	0.790514	0.894569
4	0.833333	0.92441
5	0	0.391517
6	0	0.199427
7	0.303951	1.94973
8	0	0.307692
9	1.42857	1.71045
10	1.68067	4.30769
11	0.749532	2.7001
12	1.35249	1.61616
13	0.258342	0
14	0.97229	3.58637
15	0.409836	0.471143
16	0.146843	0
17	0	1.88934
18	1.12202	1.32523
19	0.773196	1.48389
20	0	0.833912
21	0.454545	2.71493
22	1.43498	3.28578
23	0.471143	2.10388
24	0.372439	1.10294
25	0	0.29985
26	0.581114	2.0558
