# Supplementary material for: Multi-Site Tumour Sampling Improves the Detection of Intra-Tumour Heterogeneity in Oral and Oropharyngeal Squamous Cell Carcinoma
Source: Front Med (Lausanne). 2021 May 10;8:670305. doi: 10.3389/fmed.2021.670305 (PMC8141800; doi:10.3389/fmed.2021.670305)
Supplement: Supplementary file 1 [file Data_Sheet_1.zip › Supplementary Material/The raw data for figure3/(J)The detection density of two methods in the four histological parameters.xlsx]

## Sheet: Sheet1
	Peritumoral Vascular and Lymphatic Growth	Perineural Permeation	Necrosis	Muscle Invasion
RP	2.43937	1.06997	0.401018	0.608566
MSTS	4.70696	2.00167	0.863939	1.53356
