# Supplementary material for: Multi-Site Tumour Sampling Improves the Detection of Intra-Tumour Heterogeneity in Oral and Oropharyngeal Squamous Cell Carcinoma
Source: Front Med (Lausanne). 2021 May 10;8:670305. doi: 10.3389/fmed.2021.670305 (PMC8141800; doi:10.3389/fmed.2021.670305)
Supplement: Supplementary file 1 [file Data_Sheet_1.zip › Supplementary Material/The raw data for figure4/(D)The positive detection rate of two methods.xlsx]

## Sheet: Sheet1
	P53	Ki67	Cyclin D1
RP	0.5769	1	0.8846
MSTS	0.5384	1	0.9615
