# Supplementary material for: Multi-Site Tumour Sampling Improves the Detection of Intra-Tumour Heterogeneity in Oral and Oropharyngeal Squamous Cell Carcinoma
Source: Front Med (Lausanne). 2021 May 10;8:670305. doi: 10.3389/fmed.2021.670305 (PMC8141800; doi:10.3389/fmed.2021.670305)
Supplement: Supplementary file 1 [file Data_Sheet_1.zip › Supplementary Material/The raw data for figure4/(E) The average positive rate of two methods.xlsx]

## Sheet: Sheet1
	The average positive rate of RP	The average positive rate of MSTS
P53	0.428797	0.375163
Ki67	0.581478	0.580629
CyclinD1	0.409345	0.331886
